# Supplementary material for: Multilocus Sequence Typing Unveils Two Novel Genospecies of Borrelia burgdorferi Sensu Lato in Ticks Infesting Cricetid Rodents of Northern Chile
Source: Transbound Emerg Dis. 2025 Jul 10;2025:8841276. doi: 10.1155/tbed/8841276 (PMC12271690; doi:10.1155/tbed/8841276)
Supplement: Supporting Information 2 — Figure S1. Heatmap matrix of pairwise sequence identities constructed for the MLST gene alignment of Borrelia spp. included in the phylogeny. Borrelia spp. detected in this study are highlighted in bold. [file 8841276.f2.xlsx]

## Sheet:  Heatmap matrix of pairwise seq
	Candidatus Borrelia caatinga PCST	Candidatus Borrelia mimona CaBmimona	Candidatus Borrelia octodonta GP1	"Candidatus Borrelia octodonta" B34	Borrelia duttonii Ly	Borrelia recurrentis A1	Borrelia crocidurae Achema	Borrelia hispanica CRI	Borrelia persica No12	Borrelia hermsii DAH	Borrelia turicatae 91E135	Borrelia parkeri SLO	Borrelia coriaceae Co53	Borrelia anserina BA2	Borrelia turcica IST7	Borrelia turcica 170503G	Borrelia burgdorferi B31	Borrelia mayonii MN14-1420	Borrelia lanei CA28-91	Borrelia bissettiae CA128	Borrelia bissettiae CA371	Borrelia bissettiae DN127	Borrelia bissettiae gom93-299	Borrelia bissettiae CA389	Borrelia bissettiae gom93-296	Borrelia bissettiae gom93-543	Borrelia bissettiae gom93-278	Borrelia bissettiae gom93-283	Borrelia bissettiae gom93- 286	Borrelia carolinensis SCW-22	Borrelia carolinensis SCJ-1	Candidatus Borrelia paulista Rp42	Borrelia kurtenbachii 25015	Borrelia californiensis CA446	Borrelia americana CA-8B-89	Borrelia andersonii 21123	Borrelia lusitaniae PoHL1	Borrelia afzelii VS461	Borrelia garinii 20047	Borrelia bavariensis Pbi	Borrelia japonica HO14	Borrelia spielmanii A14S	Borrelia valaisiana VS116	Candidatus Borrelia ibitipoquensis Lp37	Borrelia yangtzensis QLM4P1	Borrelia tanukii HK501	Borrelia turdi Ya501	Borrelia sinica CMN3	Borrelia maritima CA690
Candidatus Borrelia caatinga PCST		92.57	76.28	73.62	77.54	77.62	77.4	77.47	77.19	76.14	77.45	77.57	75.31	74.69	72.82	72.94	67.26	67.57	67.14	67.19	67.38	67.33	67.24	67.14	67.12	67.07	67.19	67.19	67.14	67.17	67.14	77.8	67.26	67.48	66.95	67.19	67.07	67.5	67	66.83	67.17	67.52	67.59	67.31	67.67	67.74	67.36	67.28	66.83
Candidatus Borrelia mimona CaBmimona	92.57		76.1	73.42	76.9	76.9	76.76	77.26	77.33	75.57	77.19	77.31	75.21	73.98	72.69	72.79	66.75	66.94	66.6	66.79	66.94	66.91	66.7	66.75	66.72	66.72	66.77	66.72	66.67	66.96	66.94	77.32	66.89	66.96	66.51	66.53	66.75	66.77	66.46	66.44	67.01	66.72	67.15	66.91	67.32	67.1	66.72	66.82	66.41
Candidatus Borrelia octodonta GP1	76.28	76.1		99.37	64.88	65	64.81	65.17	65.22	63.17	63.41	63.65	62.58	62.03	59.96	60.03	55.71	55.94	55.87	55.68	55.71	55.63	55.63	55.59	55.56	55.66	55.59	55.56	55.52	55.75	55.73	64.54	55.99	56.11	55.61	55.61	55.68	55.87	55.66	55.61	56.04	56.04	55.66	55.66	56.11	56.11	55.87	55.97	55.54
"Candidatus Borrelia octodonta" B34	73.62	73.42	99.37		61.26	61.34	61.23	61.37	61.54	59.23	59.56	59.89	58.81	58.4	56.35	56.41	52.49	52.63	52.74	52.38	52.38	52.32	52.3	52.27	52.27	52.27	52.27	52.27	52.21	52.41	52.38	62.34	52.74	52.85	52.46	52.46	52.3	52.68	52.41	52.32	52.71	52.6	52.38	52.21	52.76	52.9	52.49	52.65	52.35
Borrelia duttonii Ly	77.54	76.9	64.88	61.26		99.68	99.29	96.96	89.66	86.35	86.58	86.58	85.39	85.2	82.75	82.77	76.18	76.55	76.26	76.09	76.28	76.24	76.2	75.99	75.99	75.97	76.09	76.09	76.05	76.2	76.3	67.58	76.45	76.36	76.03	76.11	76.49	76.26	76.05	76.15	76.24	76.34	76.55	76.2	76.55	76.49	76.11	76.32	75.74
Borrelia recurrentis A1	77.62	76.9	65	61.34	99.68		99.35	96.96	89.65	86.41	86.6	86.6	85.42	85.17	82.74	82.79	76.21	76.57	76.32	76.09	76.28	76.23	76.21	75.96	75.96	75.94	76.07	76.07	76.03	76.15	76.26	67.55	76.38	76.42	76.05	76.17	76.57	76.26	76.11	76.15	76.21	76.36	76.61	76.23	76.57	76.51	76.09	76.32	75.67
Borrelia crocidurae Achema	77.4	76.76	64.81	61.23	99.29	99.35		97.07	89.68	86.39	86.52	86.56	85.34	85.11	82.77	82.75	76.24	76.55	76.34	76.09	76.28	76.24	76.22	76.01	76.01	75.99	76.11	76.11	76.07	76.18	76.28	67.55	76.41	76.38	76.07	76.18	76.59	76.3	76.11	76.15	76.2	76.41	76.57	76.2	76.57	76.51	76.05	76.34	75.76
Borrelia hispanica CRI	77.47	77.26	65.17	61.37	96.96	96.96	97.07		90.1	86.68	86.64	86.62	85.91	85.41	83.25	83.29	76.15	76.57	76.28	75.88	76.15	76.07	76.03	75.76	75.76	75.9	75.9	75.9	75.84	76.05	76.15	67.26	76.34	76.36	76.07	76.2	76.64	76.13	76.07	76.15	76.3	76.53	76.61	76.32	76.53	76.47	76.09	76.32	75.72
Borrelia persica No12	77.19	77.33	65.22	61.54	89.66	89.65	89.68	90.1		86.12	86.14	86.54	85.13	84.44	82.12	82.18	75.21	75.49	75.55	75.01	75.19	75.15	75.07	75.01	74.98	75.09	74.98	75.03	75.07	75.17	75.26	66.36	75.17	75.38	75.03	75.28	75.4	75.34	74.96	75.15	75.49	75.57	75.74	75.63	75.63	75.78	75.38	75.26	74.67
Borrelia hermsii DAH	76.14	75.57	63.17	59.23	86.35	86.41	86.39	86.68	86.12		91.67	91.56	89.64	89.53	84.4	84.46	75.46	75.74	75.65	75.59	75.78	75.78	75.69	75.51	75.49	75.51	75.51	75.63	75.63	75.61	75.63	66.89	75.86	76.24	75.32	75.19	75.92	75.82	74.92	75.07	75.74	75.8	75.67	75.65	75.67	75.34	75.65	75.61	75.42
Borrelia turicatae 91E135	77.45	77.19	63.41	59.56	86.58	86.6	86.52	86.64	86.14	91.67		98.14	90.43	88.57	84.34	84.42	75.69	76.03	75.99	76.05	76.15	76.15	76.13	75.86	75.84	75.84	75.92	75.99	75.95	75.9	75.97	67.32	76.13	76.41	75.69	75.49	75.99	76.3	75.55	75.78	76.15	76.32	75.82	75.55	75.76	75.72	75.82	76.18	75.65
Borrelia parkeri SLO	77.57	77.31	63.65	59.89	86.58	86.6	86.56	86.62	86.54	91.56	98.14		90.28	88.74	84.55	84.55	75.72	75.99	75.95	76.15	76.22	76.22	76.2	75.97	75.95	75.86	75.99	76.09	76.01	76.01	76.07	67.35	76.2	76.41	75.82	75.4	76.07	76.32	75.57	75.69	76.13	76.32	75.76	75.49	75.8	75.86	75.9	76.07	75.61
Borrelia coriaceae Co53	75.31	75.21	62.58	58.81	85.39	85.42	85.34	85.91	85.13	89.64	90.43	90.28		86.87	83.54	83.63	75.72	75.84	76.07	75.97	76.09	76.07	76.05	75.82	75.82	75.84	75.86	75.99	75.95	75.74	75.82	67.1	76.09	76.49	75.86	75.65	76.09	76.09	75.46	75.74	76.3	76.15	75.63	75.67	75.67	75.49	75.99	75.78	75.63
Borrelia anserina BA2	74.69	73.98	62.03	58.4	85.2	85.17	85.11	85.41	84.44	89.53	88.57	88.74	86.87		82.98	83.08	74.82	75.24	75.11	74.92	75.19	75.15	75.17	74.88	74.86	74.86	74.88	75.05	74.96	74.86	74.96	66.51	75.11	75.36	74.59	74.96	75.05	75.05	74.42	74.59	75.36	75.15	75.17	74.94	75.19	74.92	75.11	75.28	74.65
Borrelia turcica IST7	72.82	72.69	59.96	56.35	82.75	82.74	82.77	83.25	82.12	84.4	84.34	84.55	83.54	82.98		98.51	75.36	75.4	75.32	75.24	75.49	75.46	75.38	75.07	75.09	75.15	75.15	75.36	75.3	75.09	75.19	66.51	75.55	75.44	75.19	75.15	75.88	75.8	75.28	75.42	75.63	75.59	75.57	75.49	75.65	75.4	75.97	76.09	75.03
Borrelia turcica 170503G	72.94	72.79	60.03	56.41	82.77	82.79	82.75	83.29	82.18	84.46	84.42	84.55	83.63	83.08	98.51		75.63	75.53	75.34	75.44	75.72	75.69	75.61	75.24	75.26	75.32	75.36	75.53	75.46	75.24	75.34	66.72	75.78	75.65	75.36	75.34	75.95	75.9	75.53	75.69	75.88	75.72	75.74	75.61	75.63	75.63	76.03	76.24	75.19
Borrelia burgdorferi B31	67.26	66.75	55.71	52.49	76.18	76.21	76.24	76.15	75.21	75.46	75.69	75.72	75.72	74.82	75.36	75.63		94.9	95.63	94.4	94.48	94.44	94.4	94.23	94.25	94.21	94.32	94.21	94.21	94.27	94.27	82.73	94.23	94.73	95.03	94.55	92.62	92.69	92.64	92.62	92.46	92.02	92.43	91.89	92.02	92.58	92.12	91.03	91.54
Borrelia mayonii MN14-1420	67.57	66.94	55.94	52.63	76.55	76.57	76.55	76.57	75.49	75.74	76.03	75.99	75.84	75.24	75.4	75.53	94.9		96.15	94.61	94.84	94.8	94.75	94.42	94.44	94.34	94.63	94.63	94.55	94.46	94.46	83	94.38	94.88	94.42	94.11	93.17	93.23	93.58	93.56	92.92	92.35	92.75	91.89	92.2	93.12	92.66	91.68	92.04
Borrelia lanei CA28-91	67.14	66.6	55.87	52.74	76.26	76.32	76.34	76.28	75.55	75.65	75.99	75.95	76.07	75.11	75.32	75.34	95.63	96.15		94.69	94.92	94.88	94.75	94.23	94.25	94.27	94.44	94.36	94.32	94.5	94.5	83.08	94.27	95.26	95.34	94.86	93.17	93.02	93.52	93.44	92.89	92.43	92.71	92.12	92.23	92.75	92.23	91.64	91.77
Borrelia bissettiae CA128	67.19	66.79	55.68	52.38	76.09	76.09	76.09	75.88	75.01	75.59	76.05	76.15	75.97	74.92	75.24	75.44	94.4	94.61	94.69		99.12	99.02	99.04	98.87	98.89	98.73	98.91	98.75	98.75	97.85	97.74	85.86	96.8	95.61	94.29	93.83	92.27	92.23	92.46	92.43	92.08	91.43	91.87	91.22	91.29	92.29	92.02	90.74	90.74
Borrelia bissettiae CA371	67.38	66.94	55.71	52.38	76.28	76.28	76.28	76.15	75.19	75.78	76.15	76.22	76.09	75.19	75.49	75.72	94.48	94.84	94.92	99.12		99.85	99.12	98.62	98.6	98.43	98.79	98.66	98.66	97.6	97.49	85.61	96.59	95.72	94.42	93.88	92.43	92.48	92.56	92.5	92.33	91.68	92.02	91.39	91.37	92.37	92.2	90.87	90.87
Borrelia bissettiae DN127	67.33	66.91	55.63	52.32	76.24	76.23	76.24	76.07	75.15	75.78	76.15	76.22	76.07	75.15	75.46	75.69	94.44	94.8	94.88	99.02	99.85		99.1	98.6	98.58	98.41	98.77	98.64	98.64	97.53	97.43	85.59	96.53	95.69	94.38	93.81	92.37	92.37	92.5	92.46	92.25	91.62	91.95	91.35	91.31	92.31	92.12	90.83	90.83
Borrelia bissettiae gom93-299	67.24	66.7	55.63	52.3	76.2	76.21	76.22	76.03	75.07	75.69	76.13	76.2	76.05	75.17	75.38	75.61	94.4	94.75	94.75	99.04	99.12	99.1		98.87	98.89	98.73	98.91	98.87	98.87	97.51	97.45	85.65	96.47	95.59	94.25	93.65	92.18	92.12	92.35	92.27	91.87	91.45	91.77	91.18	91.1	92.12	91.91	90.78	90.72
Borrelia bissettiae CA389	67.14	66.75	55.59	52.27	75.99	75.96	76.01	75.76	75.01	75.51	75.86	75.97	75.82	74.88	75.07	75.24	94.23	94.42	94.23	98.87	98.62	98.6	98.87		99.98	99.81	99.41	99.16	99.16	97.97	97.91	86.09	96.66	95.46	94.11	93.69	92.08	92.06	92.23	92.16	91.87	91.52	91.66	91.22	91.01	92.18	92.02	90.55	90.62
Borrelia bissettiae gom93-296	67.12	66.72	55.56	52.27	75.99	75.96	76.01	75.76	74.98	75.49	75.84	75.95	75.82	74.86	75.09	75.26	94.25	94.44	94.25	98.89	98.6	98.58	98.89	99.98		99.83	99.44	99.18	99.18	97.99	97.93	86.11	96.68	95.49	94.13	93.71	92.1	92.08	92.25	92.18	91.89	91.54	91.68	91.24	91.03	92.2	92.04	90.57	90.64
Borrelia bissettiae gom93-543	67.07	66.72	55.66	52.27	75.97	75.94	75.99	75.9	75.09	75.51	75.84	75.86	75.84	74.86	75.15	75.32	94.21	94.34	94.27	98.73	98.43	98.41	98.73	99.81	99.83		99.27	99.02	99.02	97.95	97.89	86.01	96.55	95.53	94.13	93.69	92	92.02	92.16	92.12	91.87	91.58	91.77	91.33	91.08	92.16	91.97	90.49	90.62
Borrelia bissettiae gom93-278	67.19	66.77	55.59	52.27	76.09	76.07	76.11	75.9	74.98	75.51	75.92	75.99	75.86	74.88	75.15	75.36	94.32	94.63	94.44	98.91	98.79	98.77	98.91	99.41	99.44	99.27		99.37	99.41	97.93	97.87	86.01	96.74	95.63	94.23	93.75	92.2	92.12	92.31	92.29	92	91.56	91.79	91.26	91.18	92.27	92	90.74	90.64
Borrelia bissettiae gom93-283	67.19	66.72	55.56	52.27	76.09	76.07	76.11	75.9	75.03	75.63	75.99	76.09	75.99	75.05	75.36	75.53	94.21	94.63	94.36	98.75	98.66	98.64	98.87	99.16	99.18	99.02	99.37		99.83	97.81	97.74	85.97	96.7	95.65	94.19	93.58	92.2	92.04	92.33	92.27	91.95	91.47	91.7	91.2	91.1	92.16	92	90.53	90.74
Borrelia bissettiae gom93- 286	67.14	66.67	55.52	52.21	76.05	76.03	76.07	75.84	75.07	75.63	75.95	76.01	75.95	74.96	75.3	75.46	94.21	94.55	94.32	98.75	98.66	98.64	98.87	99.16	99.18	99.02	99.41	99.83		97.81	97.74	85.95	96.7	95.61	94.19	93.54	92.16	92	92.25	92.27	92	91.43	91.7	91.2	91.06	92.16	92	90.57	90.62
Borrelia carolinensis SCW-22	67.17	66.96	55.75	52.41	76.2	76.15	76.18	76.05	75.17	75.61	75.9	76.01	75.74	74.86	75.09	75.24	94.27	94.46	94.5	97.85	97.6	97.53	97.51	97.97	97.99	97.95	97.93	97.81	97.81		99.81	86.45	97.05	95.59	94.19	93.75	92.14	92.1	92.02	92.16	92.27	91.54	91.75	91.18	91.12	92.18	92	90.78	90.99
Borrelia carolinensis SCJ-1	67.14	66.94	55.73	52.38	76.3	76.26	76.28	76.15	75.26	75.63	75.97	76.07	75.82	74.96	75.19	75.34	94.27	94.46	94.5	97.74	97.49	97.43	97.45	97.91	97.93	97.89	97.87	97.74	97.74	99.81		86.43	96.99	95.57	94.23	93.75	92.18	92.02	91.97	92.12	92.31	91.49	91.7	91.14	91.12	92.14	92.02	90.83	91.01
Candidatus Borrelia paulista Rp42	77.8	77.32	64.54	62.34	67.58	67.55	67.55	67.26	66.36	66.89	67.32	67.35	67.1	66.51	66.51	66.72	82.73	83	83.08	85.86	85.61	85.59	85.65	86.09	86.11	86.01	86.01	85.97	85.95	86.45	86.43		85.15	83.94	82.83	82.5	81.35	80.95	81.37	81.31	81.37	80.6	80.85	80.3	80.26	81.43	80.97	80.09	80.3
Borrelia kurtenbachii 25015	67.26	66.89	55.99	52.74	76.45	76.38	76.41	76.34	75.17	75.86	76.13	76.2	76.09	75.11	75.55	75.78	94.23	94.38	94.27	96.8	96.59	96.53	96.47	96.66	96.68	96.55	96.74	96.7	96.7	97.05	96.99	85.15		95.49	93.86	93.69	92.16	92.25	92.27	92.29	92.33	91.47	91.68	91.18	91.01	92.27	91.95	90.83	90.74
Borrelia californiensis CA446	67.48	66.96	56.11	52.85	76.36	76.42	76.38	76.36	75.38	76.24	76.41	76.41	76.49	75.36	75.44	75.65	94.73	94.88	95.26	95.61	95.72	95.69	95.59	95.46	95.49	95.53	95.63	95.65	95.61	95.59	95.57	83.94	95.49		94.71	94.25	92.58	92.83	92.81	92.85	92.56	92.12	92.46	91.87	91.91	92.54	92.2	91.1	91.29
Borrelia americana CA-8B-89	66.95	66.51	55.61	52.46	76.03	76.05	76.07	76.07	75.03	75.32	75.69	75.82	75.86	74.59	75.19	75.36	95.03	94.42	95.34	94.29	94.42	94.38	94.25	94.11	94.13	94.13	94.23	94.19	94.19	94.19	94.23	82.83	93.86	94.71		94.59	92.23	92.1	92.25	92.35	91.85	91.62	92.04	91.56	91.47	92.31	91.7	90.47	90.83
Borrelia andersonii 21123	67.19	66.53	55.61	52.46	76.11	76.17	76.18	76.2	75.28	75.19	75.49	75.4	75.65	74.96	75.15	75.34	94.55	94.11	94.86	93.83	93.88	93.81	93.65	93.69	93.71	93.69	93.75	93.58	93.54	93.75	93.75	82.5	93.69	94.25	94.59		92.2	92.37	92.29	92.29	91.91	91.54	91.75	91.2	91.39	91.79	91.33	90.43	90.57
Borrelia lusitaniae PoHL1	67.07	66.75	55.68	52.3	76.49	76.57	76.59	76.64	75.4	75.92	75.99	76.07	76.09	75.05	75.88	75.95	92.62	93.17	93.17	92.27	92.43	92.37	92.18	92.08	92.1	92	92.2	92.2	92.16	92.14	92.18	81.35	92.16	92.58	92.23	92.2		93.44	93.33	93.65	93.12	92.58	92.94	92.06	92.66	93.21	92.69	92	91.64
Borrelia afzelii VS461	67.5	66.77	55.87	52.68	76.26	76.26	76.3	76.13	75.34	75.82	76.3	76.32	76.09	75.05	75.8	75.9	92.69	93.23	93.02	92.23	92.48	92.37	92.12	92.06	92.08	92.02	92.12	92.04	92	92.1	92.02	80.95	92.25	92.83	92.1	92.37	93.44		93.63	93.9	93.56	93.69	92.94	92.1	92.37	93.06	92.98	92.29	91.7
Borrelia garinii 20047	67	66.46	55.66	52.41	76.05	76.11	76.11	76.07	74.96	74.92	75.55	75.57	75.46	74.42	75.28	75.53	92.64	93.58	93.52	92.46	92.56	92.5	92.35	92.23	92.25	92.16	92.31	92.33	92.25	92.02	91.97	81.37	92.27	92.81	92.25	92.29	93.33	93.63		97.97	93.52	92.64	93.29	92.46	92.5	93.42	93.08	91.77	92.27
Borrelia bavariensis Pbi	66.83	66.44	55.61	52.32	76.15	76.15	76.15	76.15	75.15	75.07	75.78	75.69	75.74	74.59	75.42	75.69	92.62	93.56	93.44	92.43	92.5	92.46	92.27	92.16	92.18	92.12	92.29	92.27	92.27	92.16	92.12	81.31	92.29	92.85	92.35	92.29	93.65	93.9	97.97		93.71	92.87	93.5	92.52	92.71	93.58	93.25	92.41	92.39
Borrelia japonica HO14	67.17	67.01	56.04	52.71	76.24	76.21	76.2	76.3	75.49	75.74	76.15	76.13	76.3	75.36	75.63	75.88	92.46	92.92	92.89	92.08	92.33	92.25	91.87	91.87	91.89	91.87	92	91.95	92	92.27	92.31	81.37	92.33	92.56	91.85	91.91	93.12	93.56	93.52	93.71		92.43	92.89	92.04	92.23	93.15	92.52	92.52	91.52
Borrelia spielmanii A14S	67.52	66.72	56.04	52.6	76.34	76.36	76.41	76.53	75.57	75.8	76.32	76.32	76.15	75.15	75.59	75.72	92.02	92.35	92.43	91.43	91.68	91.62	91.45	91.52	91.54	91.58	91.56	91.47	91.43	91.54	91.49	80.6	91.47	92.12	91.62	91.54	92.58	93.69	92.64	92.87	92.43		92.31	91.6	91.6	92.27	92.1	91.22	91.58
Borrelia valaisiana VS116	67.59	67.15	55.66	52.38	76.55	76.61	76.57	76.61	75.74	75.67	75.82	75.76	75.63	75.17	75.57	75.74	92.43	92.75	92.71	91.87	92.02	91.95	91.77	91.66	91.68	91.77	91.79	91.7	91.7	91.75	91.7	80.85	91.68	92.46	92.04	91.75	92.94	92.94	93.29	93.5	92.89	92.31		97.26	96.55	95.32	92.41	91.26	91.41
Candidatus Borrelia ibitipoquensis Lp37	67.31	66.91	55.66	52.21	76.2	76.23	76.2	76.32	75.63	75.65	75.55	75.49	75.67	74.94	75.49	75.61	91.89	91.89	92.12	91.22	91.39	91.35	91.18	91.22	91.24	91.33	91.26	91.2	91.2	91.18	91.14	80.3	91.18	91.87	91.56	91.2	92.06	92.1	92.46	92.52	92.04	91.6	97.26		95.49	94.36	91.68	90.7	90.7
Borrelia yangtzensis QLM4P1	67.67	67.32	56.11	52.76	76.55	76.57	76.57	76.53	75.63	75.67	75.76	75.8	75.67	75.19	75.65	75.63	92.02	92.2	92.23	91.29	91.37	91.31	91.1	91.01	91.03	91.08	91.18	91.1	91.06	91.12	91.12	80.26	91.01	91.91	91.47	91.39	92.66	92.37	92.5	92.71	92.23	91.6	96.55	95.49		94.46	92	91.16	91.12
Borrelia tanukii HK501	67.74	67.1	56.11	52.9	76.49	76.51	76.51	76.47	75.78	75.34	75.72	75.86	75.49	74.92	75.4	75.63	92.58	93.12	92.75	92.29	92.37	92.31	92.12	92.18	92.2	92.16	92.27	92.16	92.16	92.18	92.14	81.43	92.27	92.54	92.31	91.79	93.21	93.06	93.42	93.58	93.15	92.27	95.32	94.36	94.46		92.79	91.79	91.58
Borrelia turdi Ya501	67.36	66.72	55.87	52.49	76.11	76.09	76.05	76.09	75.38	75.65	75.82	75.9	75.99	75.11	75.97	76.03	92.12	92.66	92.23	92.02	92.2	92.12	91.91	92.02	92.04	91.97	92	92	92	92	92.02	80.97	91.95	92.2	91.7	91.33	92.69	92.98	93.08	93.25	92.52	92.1	92.41	91.68	92	92.79		91.75	91.03
Borrelia sinica CMN3	67.28	66.82	55.97	52.65	76.32	76.32	76.34	76.32	75.26	75.61	76.18	76.07	75.78	75.28	76.09	76.24	91.03	91.68	91.64	90.74	90.87	90.83	90.78	90.55	90.57	90.49	90.74	90.53	90.57	90.78	90.83	80.09	90.83	91.1	90.47	90.43	92	92.29	91.77	92.41	92.52	91.22	91.26	90.7	91.16	91.79	91.75		90.41
Borrelia maritima CA690	66.83	66.41	55.54	52.35	75.74	75.67	75.76	75.72	74.67	75.42	75.65	75.61	75.63	74.65	75.03	75.19	91.54	92.04	91.77	90.74	90.87	90.83	90.72	90.62	90.64	90.62	90.64	90.74	90.62	90.99	91.01	80.3	90.74	91.29	90.83	90.57	91.64	91.7	92.27	92.39	91.52	91.58	91.41	90.7	91.12	91.58	91.03	90.41
Borrelia chilensis VA1	67.28	66.84	55.97	52.54	75.95	75.96	75.95	76.03	75.19	76.15	76.38	76.41	76.15	75.36	75.76	75.84	90.01	90.78	90.51	90.03	90.2	90.2	90.01	89.91	89.93	89.86	89.99	90.03	89.99	89.95	89.93	79.07	89.86	90.07	89.59	89.57	91.16	91.12	90.74	90.83	90.78	90.47	90.66	90.14	90.03	90.49	90.45	89.84	89.61
Borrelia chilensis IS9	77.73	77.23	64.66	62.22	67.02	67.06	66.96	67.02	66.5	67.29	67.61	67.63	67.25	66.69	67	67.11	79.5	80.13	79.96	79.41	79.58	79.58	79.39	79.31	79.33	79.25	79.39	79.44	79.39	79.29	79.27	89.66	79.27	79.41	79.08	79	80.25	80.31	79.92	80	80.02	79.81	79.79	79.39	79.18	79.73	79.75	79.21	79.04
Borrelia sp. B7	65.53	65.25	52.92	52.93	76.1	76.01	76.09	76.13	75.27	75.86	75.88	75.95	75.58	74.98	75.84	75.95	90.06	90.63	90.44	89.95	90.05	90	89.94	89.89	89.89	89.94	89.92	89.99	89.89	89.98	90	77.72	89.8	89.99	89.58	89.43	90.9	90.7	90.42	90.6	90.71	90.21	90.12	89.68	89.53	90.31	90.51	89.53	89.57
Borrelia sp. B83	39.74	39.19	46.94	46.85	53.55	53.5	53.57	53.57	53.05	53.43	53.14	53.17	53.07	52.65	53.05	53.19	63.06	63.61	63.65	63.27	63.37	63.32	63.25	63.23	63.23	63.27	63.25	63.35	63.27	63.25	63.27	51.01	63.18	63.35	62.99	62.94	64.29	63.72	63.61	63.94	63.87	63.3	63.44	63.01	63.04	63.61	63.63	63.04	63.04
Borrelia sp. B77	67.52	67.13	56.35	52.87	76.32	76.3	76.3	76.34	75.57	76.22	76.32	76.34	75.88	75.38	76.13	76.28	90.16	90.78	90.57	90.05	90.11	90.03	89.97	89.89	89.91	89.91	89.97	90.01	89.93	90.01	90.03	79.2	89.84	90.09	89.57	89.51	91.01	90.68	90.66	90.83	90.76	90.34	90.41	89.95	89.74	90.41	90.09	89.66	89.66
Borrelia sp. B18	65.46	65.15	52.59	52.65	76.11	76.03	76.11	76.09	75.26	75.68	75.99	76.13	75.73	75.18	75.75	75.87	89.68	90.37	90.3	89.68	89.75	89.7	89.56	89.54	89.54	89.58	89.7	89.77	89.68	89.56	89.58	77.73	89.37	89.75	89.66	89.49	90.98	90.49	90.37	90.65	90.82	90.01	90.08	89.49	89.47	90.23	90.3	89.75	89.42
Borrelia sp. B45	67.62	67.01	56.06	52.65	76.41	76.38	76.38	76.24	75.53	76.2	76.45	76.51	76.07	75.57	76.13	76.22	89.97	90.66	90.49	89.99	90.03	89.95	89.82	89.8	89.82	89.78	89.97	90.01	89.93	89.74	89.76	79.38	89.59	89.95	89.72	89.61	91.12	90.6	90.66	90.93	90.87	90.11	90.37	89.78	89.74	90.22	90.14	90.05	89.55
Borrelia sp. B89	67.64	66.98	56.04	52.63	76.38	76.36	76.36	76.22	75.55	76.18	76.47	76.53	76.09	75.55	76.11	76.2	89.95	90.68	90.51	90.01	90.05	89.97	89.84	89.82	89.84	89.8	89.99	90.03	89.95	89.76	89.78	79.4	89.61	89.97	89.74	89.63	91.1	90.57	90.64	90.91	90.85	90.14	90.34	89.76	89.72	90.24	90.11	90.07	89.53
Borrelia sp. B72	67.55	66.86	56.09	52.54	75.89	75.88	75.87	75.77	75.1	75.87	76.08	76.19	75.75	75.29	75.68	75.77	89.73	90.42	90.17	89.69	89.73	89.64	89.52	89.5	89.52	89.48	89.64	89.71	89.62	89.46	89.48	79.02	89.41	89.73	89.27	89.31	90.9	90.4	90.46	90.77	90.48	89.96	89.94	89.39	89.41	89.92	89.92	89.71	89.25
[truncated: 9 more columns]
